# Supplementary material for: The Effect of Clear Aligners on Root Length in Endodontically Treated Teeth: A Systematic Review of Split-Mouth Studies
Source: Healthcare (Basel). 2025 Sep 16;13(18):2311. doi: 10.3390/healthcare13182311 (PMC12469331; doi:10.3390/healthcare13182311)
Supplement: Supplementary file 1 [file healthcare-13-02311-s001.zip]

Archive with 1 entries (1 files):
- healthcare-3784234-supplementary.pdf
